# Supplementary material for: The ratio of expansion to compression: A new measure of lifespan disparity
Source: PLoS One. 2020 Dec 14;15(12):e0243482. doi: 10.1371/journal.pone.0243482 (PMC7735627; doi:10.1371/journal.pone.0243482)
Supplement: S1 Code — (TXT) [file pone.0243482.s001.txt]

The code to reproduce the results and graphs presented in this section are publicly available through the repository in the link https://github.com/imoza/code.for.REC
